# Supplementary material for: Repurposing FDA‐approved drugs to treat chemical weapon toxicities: Interactive case studies for trainees
Source: Pharmacol Res Perspect. 2024 Jul 4;12(4):e1229. doi: 10.1002/prp2.1229 (PMC11223991; doi:10.1002/prp2.1229)
Supplement: Supplementary file 3 — File S3. [file PRP2-12-e1229-s004.zip]

Archive with 4 entries (4 files):
- Supporting File S3 - Case 1.pptx
- Supporting File S4 - Case 2.pptx
- Supporting File S5 - Case 3.pptx
- Supporting File S6 - Case 4.pptx
